# Supplementary material for: Major Factors Influencing the Size Distribution Analysis of Cellulose Nanocrystals Imaged in Transmission Electron Microscopy
Source: Polymers (Basel). 2021 Sep 28;13(19):3318. doi: 10.3390/polym13193318 (PMC8513063; doi:10.3390/polym13193318)
Supplement: Supplementary file 1 [file polymers-13-03318-s001.zip]

Archive with 1 entries (1 files):
- polymers-1387119-supplementary.pdf
